# Supplementary material for: Mapping of the gene in tomato conferring resistance to root-knot nematodes at high soil temperature
Source: Front Plant Sci. 2023 Oct 10;14:1267399. doi: 10.3389/fpls.2023.1267399 (PMC10602802; doi:10.3389/fpls.2023.1267399)
Supplement: Supplementary file 2 [file Table_1.xlsx]

## Sheet: Sayfa1
Supplementary Table 1. Polymorphic SNPs selected from SolCap Tomato Genotyping Panel on chromosome 6 of the tomato
SolCAP_SNP_ID	Sequence (5-3)
Solcap_snp_sl_2622	TAATCACAGTAAGGTCTGTCGACATCTTGTTAAGGTCTAATTTTGCTCGG[T/G]TTAATTCCATTAGTACATGCCCTGGGGACTGAAGAGGGCATAGACTTAAG
Solcap_snp_sl_1337	CCCATTCTTTGTTTCTACACACAATTCAAAATCCCCTCCTCCCTCTCTTT[T/C]CCCCCCTTTGAACTCTGCAGCCGTACGCCACTCTCATTTTCCTGCGAATT
Solcap_snp_sl_2629	ACAATACATGAGAGGAACAAATTAAGTAAGATCATCTTCCTCAAGCTCCT[T/C]CGCCTTCAATGTTTCCTTGACTCTTAGAAGTAGTGTTGTCCTCCAAGCAT
Solcap_snp_sl_27091	ATTAAAAACACAGTTGTTGTGGGGAATGGCTTGTTGTATAGATCTCGAAG[T/C]TACTCACCCTCCACCAGGAAATAGAAAAGTTCATTGTACTGTGAAAGCGT
Solcap_snp_sl_31156	GTTCAAGAATCGGTAGTTGAGGATATTGAGCTAGCAAATGCTGGTGCTCA[T/G]CTGGACGAAGCTGGGAAAAGAAGTTCATTTACTTGGAAGGTGGAGAATTT
Solcap_snp_sl_30498	TTCACAAAAGAGTTATTGGTCAGGATATGGCAGTAAAATCTGTAGCTGAT[T/G]CAATCAGGCGATCCAGGGCAGGCCTATCCGATCCAAATCGGCCCATTGCA
Solcap_snp_sl_34975	CACCTACAGTACTGTGATTCGTGGGTGTGCAAAAGCTGGGAGATTAGACA[A/G]AGCGTTGAGTTTATTTAATGAGATGAAGTGTGCTGGCATAAAACTAGACA
Solcap_snp_sl_30502	ATGAGAGAGATGAAACCTGAAAGGATTTTTGGGAAAATGACTCATTTGCA[A/G]AGACTTCTAGATCGATTTTTATCTTGTCGACCAACTGGTTTGGCGAAGAA
Solcap_snp_sl_22942	TTAATGTGCTCGTTCCAGATACTGAAGCCAACAGATAGAAAACCTCGGTT[T/C]TTATGAGGCAAAAGTCGATAGCTTTTATCTATGCCCTCGCAGAGCACCTA
[ ]:SNPs
