# Supplementary material for: Mapping of the gene in tomato conferring resistance to root-knot nematodes at high soil temperature
Source: Front Plant Sci. 2023 Oct 10;14:1267399. doi: 10.3389/fpls.2023.1267399 (PMC10602802; doi:10.3389/fpls.2023.1267399)
Supplement: Supplementary file 3 [file Table_2.xlsx]

## Sheet: Sheet1
Supplementary Table 2. Polymorphic SNPs developed from chromosomes of tomato using genomic data of parents
SNP Position	Chromosome*	Sequence (5-3)
1-20007686	1	TTTTATTTTATGTCTGAATGCTACTGCAATATGAACCTGTCGGAAATAGAAATATTTAGAACAACTTTAG[C/T]ATAGTAATATTCTAAGGTGTGAGAAATGAATCTTGTTGAATGGTTGCCGTTGTATGTTTTATTTATTTCC
1-30101029	1	TCTTTGGTCCTACCAAATAGCATACAAGACTTCCATAGGTATGTCTCCTTACGAACTCTTATATGGGAATTC[T/A]TGTCACTAACCAGTTTAGTAAGAGCASAAGGCCATGTAG
1-40027871	1	TATGTATTTCTAAATCCTTGGTCCGGCATCTAGAAAAGTTTACTGCGCACCTTGGTCCGGCTAAGTGTATT[G/T]CTATACTAAACCTTATCTTTAACTCCTTTTAAGCAACATATTTAATATTTGACTAAGTTATTACCTCATACCAA
1-50800865	1	TAATGTCTTTACTTTTTTTTTGATGGGTTGTTATAACCCTAGGATTTAGGGGTACATTGGGAGTT[C/T]ATTAAATATAGTGGGTATTGTGCTATGATCTATTTTTTTTGTTGTTCATACACTAATTGTTCTAA
1-60000917	1	CTCGAGAAGTAAATTTGAGCGTATCATCTACGGACACAGCCGACGGTCCATTGATTGGACGACGACC[C/A]ATCATTTGGTCCGTAGATATGTGCACCAGATCAATTGCTGTAGATTTCATGGGTTTGGTACCTGCACA
1-70014688	1	TGAAATATTATCATAAATATCGACAAAACAATATCGCATGATGTTAATGTTAGTACTT[G/A]TTAATCAAATCAAAATAAAATTATTTTTTAAATATTTATTAGGATAATTTCAGAGACCTC
1-81201831	1	AAGAGGCTGCGGAGGCCTACCTTGTTGGGCTCTTTGAAGATACCAATCT[C/T]TGTGCAATCCATGCCAAGAGGGTAACTATCATGCCCAAGGATATTCAGCTTGCTAGGAGGATTCGTGGA
1-89842215	1	ATTCCTCTTATTAGAATAGATCGAAATAGAAATCAGGCCGAGTTAGTACCTGTTCAAATTTATTT[G/C]GACTAAAAATTAAGTTGGGTCATGAACTTTTTTGACCAGCTTAATCTCAATAATT
2-32041921	2	TTCATACACATAGATGCTTGAAAATTGCTGTTCCTTCCCCTTCTTATTCTTCTCAGTTATATCCTTTTTT[T/A]TCCTTGGCAAGTTTACGGTTTTGATAGTCACAATCTGTTGGGCATTCTGTTTCTGCTTCTTTTATTGTGT
2-42808053	2	CAGTTAGCAGTTTTTCTCTTGCCCACTGTCTTCAAAACCATTACCCTGATGATCATAAACAACTCATCAA[A/C]TATATATAAACACCCTTAATCACAATTCACAATCATCTTCAAAACTCATAATTCTAAATCAATTTTCTGC
2-52537844	2	CACATGTTCTAAATTTTTTGTAGTTATTCGGGTAAGTAAAAATGGTTTTGCAAGTTTGACTGTGCAAGCT[G/A]TTATGCAGGCTATACATAAGCTGTCACTTATCAATTTCAAAAAATAAGCTGCACTTGTTCAGATCACTGC
3-25510505	3	GCCCTTGGAGCTCGGAGAAGCATGGGGAACCACGCTCCAAACTTCATAGGTAAAGTTGGGGCCCTCTGGCTGGCG[T/C]GCAAACCCAAGCCCTTACGAACAAAGACTTGTCTGTCCTATGCGACTATGGGAGGCGCAGCGTCCTATGT
3-58041483	3	AGTACTATTAATCTTTAATTATATTAAGCGAGTGATTTTAATCCTTCAACTAACAGACCCTAAAAATTAA[C/T]AGAGAGTTCACTGCTAAAAGGGGTAATTCAGATATTTTAAAGTATTGCTTGAGAAAA
4-54032025	4	TGTGTTTAAATGACTTGAAGTAAAACATAATAATTCTTGAACATTTTGATTATCAATTGGAATAATGAGT[T/C]CTGGAACAACATATGTATCTTCTATCAATATCCCTCAAAATTTGATTTACATCAGCCAACGATGTTTATT
4-61854294	4	ATATATACTCCAAATTATTTTTCAAGATCTAAACTAACCATCATTTAATATGGCTAGTTTGATAAAATAT[G/A]TAGCCTATTAATAGTTATTTTCATTAAGATTGTGCCAAGATAAATAGTGACATGAAAAAATAAACGAAGA
5-10462693	5	TTTTTCTAAGTTTTAAAAACACTAAGTAAGTCCTTGACCACACATTCACAAATATATCCC[T/A]AGTTTTAAAAAAGCCAAACAAACTCATAGTCCCACACTCTTTCCTTTTTTTTTAAAGCGC
5-30712361	5	ATTGTAATGAATGAACTTATACTCATGCAATTCTTGTTGAGCTATTGATGATGATGATCA[C/T]ATAAGGGGTAGGCCGTATGACTTAAACTATTCTATAATTGATAAGTAAAAGCTTAAAT
5-34894717	5	AATTGATATTAGAAAACATTGATCTCGCATAATATCTGTGTAAACTCATAAGCTTTCACAA[A/C]ACCTATCTAATTCAAGATAATCAAATGAATGATATAGTAATAAATATAGAGTTGGCAAAGT
5-40575427	5	TTAGACTTTTTGATTAATCAAATTCATAATGTGAAAGAGTACTAAAATCTTACCTTACGTA[T/C]ACTTGGCACGGAGGTTATGCAAAAGATTTAGGATGACCCATTCAAAACCACATCGAG
5-50205496	5	CAAGTGATTGATGGAATTTCCCCTATTTTGGTGACTTTTTTTGAACTCTGTTA[T/A]GTTTCAGCAAGGATGACTGAAAATTGATTCTCTCTTTTGTCC
6-1823186	6	CTATTACAACAATAACCATATATTTAATTTAGTTCCATGTATAAGTGAAGTTCGAAAAAAGTGATGTATA[T/C]ACAATTGTAACCTTCCTTTATGGGATGGAAACAT
6-1823222	6	GTTCCATGTATAAGTGAAGTTCGAAAAAAGTGATGTATAYACAATTGTAACCTTCCTTTATGGGATGGAAACATT[A/C]TTTATAAAAAATTATGTACTAAAAAACTTGTTTTTCTGAACAAATTTAAAAGGAGAGGTAGAAACAAGCATAGTTT
6-1900643	6	AAAAAAAAAACTGTATTTACACAACCACCATTAGTTTTACCATTAC[G/A]AGGACATATACGATAACTTTGAAAGGGTTGGTTAGCATTACAGATCATTTAGAGTTGGTTAGCATTA
6-1913541	6	ATTTTATTAAATCGACACTTATAATTACCTCAAATAATTAAATAATGTATTC[C/G]TATTATTTTACTAACCGATTTAAATTCTGAATTCACCTCGGAGGTATCCAACTAAATCTTCTTTTT
6-2227883	6	AAAAGGGTTGATATTATCTCTTTCGGACTAGACCTTGTTTTCGAGTGTGAATTTGTTAAATTTGTAACAAGT[A/T]ATACCAATATATGCGGATTTGGTTGGACGAATCTCTCACTAT
6-2232949	6	AATTAAATCAAACCCTAGCTATTCCATTTATTTTAGGTTATTAGTTTGCTATTATATACAACTTT[C/T]CCTATTTTATAYTATACGTTTGTTGAGTGTAATGTCACAGGTAAAATTATATGTTTGAATTC
6-2649872	6	TTTTTTCCACCATAATTGAAATTCTGTTAGAACCCTAGTTCCAATTTGCAGTTAATTGGGGAAATTGAGTWGAAAAGATGGG[G/T]TTTTGGGTGATTGAATTTTGTTCCAGCAAGCAAATTGAGCAAATCAAGAAAGGAGAGTTCATCACACTTTCAA
6-2658134	6	ATCCTTAAATTAAAGACATGCTAAAGTAAAAA[C/T]ATAGAGCTCAAATATAAACTTAGTAAGCGCATATTTCCTAGACAGAGAGATTTGTTCTCTT
6-2670309	6	TGAACAACCTTGGTTGTTGCTACCATTGCTAACAAGATCTCTCTGCCAACTAGTATGTTTTTATCCCCT[G/T]TTTTCATCTTTCCTTTATTAACATTTATTTAATTTGATTTTGGAAAGTCATTCAATTACTTGTTCAGAGAA
6-2752108	6	TTCGTTTGTTGTAGCCAAGTCATACAACTATATGCTCTTGCTTCTTTACCCAGTAAGCGAATCAAAGT[A/G]CTAAGGCATTTCTTCGCTACGGCGTTCTTGCTACTCTTTCCACCAA
6-2782441	6	ATCCCAATCACTATCAATTAAGTTTTAATTCAGGATAAGCATTATGATTATTAAATTGATTAATTCTACTA[C/T]TACTATTCATATGAAAAATGTAAAAACAAGCATTATCAATTTTATCACAATTATTTTCAAATAATTTCA
6-2863803	6	TAAAGATATGAAAATGACTCTCCATTGACCATTATATTTTATTATATATAGTACAAGGGATTGAAATATGATA[C/T]AAATATCACATATTCAATCATCTGTATGTTATATTTATGCAAAAATACTTCAATTTTAGTAATACGAATCTGAATC
6-2919895	6	TTTGTAGCAGCTCGATGGAGCAGAG[A/G]ATCGATCGAAGAGGATGAAGGAGGATGCTATGCTTTTACTAAGAGGATTTGATTCAGTTTCTTCCTCTCTTTCACTGTTATCTGACAATCTGGAA
6-3298501	6	ACAAGTTATGAATAAATTTATGCACTATTTTATATACGTATTAGTTATGTAATAATTAGTTATATCTTTTCCGTAAAAAAYATGTTAATTT[T/C]TTTGAACTTTAGTTGATAGAATTTTAGTTAATTTAAAATTTGGTATGTCGACTGAAAACGACCTTATTATCATTAATATCCACTTTTCCT
6-3299400	6	TTGAAGCGCTACGTTGATTTCTCATACAGTTGTTTATCTTATATTCCAAACATACTTAGAATAAAATTTTGAACATCTTT[G/A]TAAGACAACAAAGTTTAAGAATATTTTTATAACTAGAAAATTAAAACTAGTAGC
6-3340952	6	AATGGTAAAAGATCAATTTATCCTGAGTTATACTATAATTTAAGATTATTCTATCATTATCTAAATAATTCAAATATATTTTGGT[G/A]GAACTATCTAAATAGTAGGGTTTACAAAAGACTCATAATTTACTCCTTTGCTCAATAGATGAGTCATTCGAT
6-3405493	6	TCGAAATTCTAGATCACCAAAAAATATCGTGTACTATAGCAAACAAAAATCAACAAAATTAAGGGTCAACATG[C/A]TCTAGTGCTCGTAAAACCTTCAAAATGGGACATTTTAGCTGTCAGTTTCAACTAACTCCAAATATAACGTCGTAACGGAT
6-3418018	6	CTTCTCTCTAATGACGTCGGTTGGTGCTGATGCTCCTAGTTGCATTTGAGTCTCAGGAGGAGCGGAGTTCCATTTGACCGTTGTCGCTTC[T/A]TTTGAAAATATTTTTTCTTTCATTACTACTATATACAAGGAAGGATATTCAATTTTGTAGTCT
6-3498782	6	AAGAGATAGAGCTTGTGACCATACACCTTCCCTCTGCCCCATGAGAAGTCCATGTGCCACCCCATAAACTTG[A/G]TTATCAAATAGACGGAGTTCTTCGAGTAAGAGTGAAGCTTCATCAAATGAACTGCATCGGCTGCAATTATATTTAATC
6-16001090	6	TCACCAACTAAATGATTATTCTATTGTACCTTCACAAAGGAAATCTAATTGAAAAGCTTGTC[C/T]TTACTAAAACCTCTCATTTAAAAGTTTTTGTGATTATTTATCATTCAATTATAAAATAAAATTGAATAGTTAATA
6-20000230	6	TAGACACTTGCATTGGAAGTTTTGTCGTTTATTATAAAGTAAACATCAAAATGGCACCGCTGCCGAGGAG[T/A]GATATTACTTGAGAATTTTTCGTTAAGTTAAATTTTGTCTTATTAGTTTTAGTTTGTTATTTTATTTTTAGTTTTGTAT
6-24004772	6	TAACTGTGTTGTCAAAATGATAAAACACTCATAAAACCAAACCTACAACTGTATATGAAATTGATTGAATTTGAATG[A/T]CGTAAGATTATTTTCCAACCTACGACTGCAAGTTTTAAGAGAATTTAAAACAATCATTGCCCCATGGAAAGTT
7-51246988	7	GATTATAATTATTTTTAAGAAACAATTTTTTAATTCCAATKATTATTTGTGTCAACTATTTATCTTTTCATTTCGGGT[A/C]AAATTTATAGAAGTATTGGTCAAAATTTCATTATTTTGAGTCAAATAAAAGGAGAGTTAG
7-58589449	7	AACTGAAATAACATGCTTGCAAATGATTCTTGTAATGGTCCATTTTCTACAGCTACATTTTCTGTCAGCA[A/T]TGGTCCAAATGTCGCTCACACTTTCATCAAAAATTTCAAAGTTTCACTCATTCAACTTTTTAGGCATAAA
10-31111475	10	CAAGTGTGTACTAATCCCATACAACTCTATACTTTTAGGTGTAGGCACAGGCAGACTCTAGAGCTTACGATACGA[T/C]GCTTGAGCTATCCGGACATGGAGCATTAATYCGGAAATGGTATGCCTTCATGCTTTCGAAGAACCTTGCCAAATA
10-40097890	10	ACGCATGATTGGATCATCTGATTATGAGATGGACACAGAATACGTTCCCCTATGCACCCAAAC[C/A]CCGACACAACCTGCTAGAGTCACTCGAGGCACCCCTTAGAAAGAGGCGCCCGACATAGTCACTGCCTCCCAATCT
10-47366830	10	ATTCCTAATATGAAGTATGTTACAGTAATCTAGATATGATTTCTTGAATCTACTACCCTTGATTGGTAGTATTGACAAAATATGACT[G/T]ATAATCCATGCAAGTGACACTATAGACAAAATATCTTGTTCGA
10-57326018	10	ATCTTATTTCTATCTTTTTATAATTTACAAAAATTCTTTTAAATTTGTATCATCCGAATATGTAAGAGTA[A/G]ATATATTAGATAATTTGTCTGAAAAGAACATTAAACGTAAAAATTAAATGTCATTTTCTCAAATCAAGCA
10-63997196	10	AGATGGATATATTTGTGTCATATACTAATCTCAAGCCAAAAGAATCATTTTTATCAGTTAATATCAATCT[C/T]GCTGAGTATGTAAATGATTTCATGTTTGTGGGGTTTTCTGCTTCAACTCAAGGGAGTACTGAGATTCATA
11-20993203	11	CCTACCAAAAATACATATATTGATTTAAAAGTGCAGGAATTTACAATTTCTGGAGAAGGAATGGAAGAACACACT[A/G]AGCAAAAAAGGAAAAGAGGCCACTTAATAGTGATAATTTCAAAAAGCAATATTAGAAGAATAAAGGCCATGCCAA
11-49805429	11	TGGCTTACTTACTCAGCGGAAGACTTAAACACAAATGACAACTCAAGT[C/T]TTTAAACAATATCTGAAATAATAATGTAAATACAACTAAACCACTAACTGTATATGAAACCTCTAAATGATTGAGATGGA
11-8572150	11	GGTCAAATACTTTATAACATGGTAGCAGTTCAAACCTCTAAAGTAATGGAAGGAGTCATTTCAGAAATATAGA[A/G]GACGAGAATATTATACGCAGCAGGGAATTACCTTTTAACGGCAACGAACTGAATCAAGCGAGCAGGGATGGGTATTCACACACGA
12-10317727	12	GTTTAAAACTCAAGTGTTAGATCTAAAAAGCATATCAAAATTTATAACTCGATTCATAGAGTTCATG[C/T]GAAATTATGAACATGAATGACTCAACTCGGGGATCTTAATAGCAATATGAAAATTCGATACTCAAAACTT
12-20707960	12	ACATAGAAAATTGAATGCACGCCCATACCTAAAACCAGTGGACAGAAAAAAAGGAATTCAGACATTAATT[A/G]CCATTAGCAAGATGCAAAGTTGAAAAGCTCTAAAACAAGCATCCTACAGGGTTCTATAGAGG
12-41374556	12	AATTGACTACTAAAACTTTTCTTAGTAATCTGCCACAGACTCGATCGAGTGTAACTTAGC[C/T]AGTTCTCTCAATTTCCGACTTATGATTGGTGGCCCAAAACGAAGGTTATAATTACGTTTGTATTC
12-63223448	12	CCGCAACTCTAGCTAGTCTTCATTACTCCGGATTTCAGGGTGAGCTAATGCTTCTAGGCTTGGACTGG[T/G]TCTTTCTCTTCACGTCTTGATGCCTTGAAGTTTCGGCATGGACTAGCTTTTTATGTATTTTAGCTTC
[ ]:SNPs
Bold: SNPs developed from heterezygote region
Chr 8: No polymorphic data for parents
Chr 9: No data obtaining for SNP calling
