# Supplementary material for: Mapping of the gene in tomato conferring resistance to root-knot nematodes at high soil temperature
Source: Front Plant Sci. 2023 Oct 10;14:1267399. doi: 10.3389/fpls.2023.1267399 (PMC10602802; doi:10.3389/fpls.2023.1267399)
Supplement: Supplementary file 4 [file Table_3.xlsx]

## Sheet: Sayfa1
Supplementary Table 3. Screening of mapping population with KASP markers developed
Parents/F2 lines	Sample No		Ch.1							Ch. 2			Ch. 3		Ch. 4		Ch. 5					Ch. 6
	Sample No	Phenotyping	1-20007686	1-30101029	1-40027871	1-50800865	1-60000917	1-70014688	1-89842215	2-32041921	2-42808053	2-52537844	3-25510505	3-58041483	4-54032025	4-61854294	5-10462693	5-30712361	5-34894717	5-40575427	5-50205496	Solcap_snp_sl_22942	6-1823186	6-1823222	6-1900643	6-1913541	6-2227883	6-2232949	6-2649872	6-2658134	6-2670309	6-2752108	6-2782441	6-2863803	6-2919895	6-3298501	6-3299400	6-3340952	6-3405493	6-3418018	6-3498782	Solcap_snp_sl_34975	Solcap_snp_sl_30498	Solcap_snp_sl_30502	Solcap_snp_sl_27091	Solcap_snp_sl_31156	6-16001090	6-20000230	6-24004772
Resistant parent	MT12	R	RR	RR	RR	RR	RR	RR	RR	RR	RR	RR	RR	RR	RR	RR	RR	RR	RR	RR	RR	RR	RR	RR	RR	RR	RR	RR	RR	RR	RR	RR	RR	RR	RR	RR	RR	RR	RR	RR	RR	RR	RR	RR	RR	RR	RR	RR	RR
Susceptible parent	MT17	S	SS	SS	SS	SS	SS	SS	SS	SS	SS	SS	SS	SS	SS	SS	SS	SS	SS	SS	SS	SS	SS	SS	SS	SS	SS	SS	SS	SS	SS	SS	SS	SS	SS	SS	SS	SS	SS	SS	SS	SS	SS	SS	SS	SS	SS	SS	SS
F2 line	11	S	Rr	Rr	Rr	Rr	Rr	Rr	Rr	Rr	RR	SS	SS	SS	SS	Rr	RR	SS	SS	SS	SS	SS	SS	SS	SS	SS	SS	SS	SS	N	N	N	N	N	SS	SS	SS	SS	SS	SS	SS	SS	SS	SS	SS	SS	SS	SS	SS
F2 line	13	S	SS	SS	SS	SS	SS	SS	SS	SS	Rr	SS	SS	SS	SS	SS	RR	SS	SS	SS	SS	SS	SS	SS	SS	SS	SS	SS	SS	N	N	N	N	N	SS	Rr	Rr	Rr	Rr	RR	Rr	Rr	Rr	Rr	Rr	Rr	Rr	Rr	Rr
F2 line	18	S	RR	RR	RR	RR	RR	RR	SS	RR	Rr	Rr	RR	Rr	Rr	SS	RR	N	N	N	SS	SS	SS	SS	SS	SS	SS	SS	SS	N	N	N	N	N	SS	SS	SS	SS	SS	SS	SS	SS	SS	SS	SS	SS	SS	SS	SS
F2 line	19	S	Rr	Rr	Rr	Rr	Rr	Rr	Rr	Rr	Rr	Rr	SS	SS	Rr	Rr	RR	SS	SS	SS	SS	SS	SS	SS	SS	SS	SS	SS	SS	N	N	N	N	N	SS	SS	SS	SS	SS	SS	SS	SS	SS	SS	SS	SS	SS	SS	SS
F2 line	24	S	Rr	Rr	Rr	Rr	Rr	Rr	Rr	RR	SS	Rr	RR	RR	Rr	Rr	RR	SS	SS	SS	SS	SS	SS	SS	SS	SS	SS	SS	SS	N	N	N	N	N	SS	SS	SS	SS	SS	SS	SS	SS	SS	SS	SS	SS	SS	SS	SS
F2 line	29	S	RR	RR	RR	RR	RR	RR	Rr	Rr	Rr	SS	Rr	Rr	RR	Rr	RR	N	N	N	SS	SS	SS	SS	SS	SS	SS	SS	SS	N	N	N	N	N	SS	SS	SS	SS	SS	SS	SS	SS	SS	SS	SS	SS	SS	SS	SS
F2 line	35	S	SS	SS	SS	SS	SS	SS	SS	Rr	Rr	Rr	Rr	Rr	Rr	RR	RR	SS	SS	SS	SS	SS	N	Rr	Rr	Rr	SS	SS	SS	N	N	N	N	N	SS	SS	SS	SS	SS	SS	SS	SS	SS	SS	SS	SS	SS	SS	SS
F2 line	36	S	Rr	Rr	Rr	Rr	Rr	Rr	RR	RR	Rr	Rr	Rr	Rr	SS	SS	N	N	N	N	N	SS	N	SS	SS	N	SS	SS	SS	N	N	N	N	N	SS	SS	SS	SS	SS	SS	SS	SS	SS	SS	SS	SS	SS	SS	SS
F2 line	37	S	SS	SS	SS	SS	SS	SS	Rr	Rr	RR	Rr	Rr	Rr	Rr	Rr	RR	N	N	N	N	SS	SS	SS	SS	SS	SS	SS	SS	N	N	N	N	N	SS	SS	SS	SS	SS	SS	SS	SS	SS	SS	SS	SS	SS	SS	SS
F2 line	40	S	Rr	Rr	Rr	Rr	Rr	Rr	Rr	Rr	RR	Rr	Rr	Rr	Rr	Rr	RR	SS	SS	SS	SS	SS	SS	SS	SS	SS	SS	SS	SS	N	N	N	N	N	SS	SS	SS	SS	SS	SS	SS	SS	SS	SS	SS	SS	SS	SS	SS
F2 line	41	S	SS	SS	SS	SS	SS	SS	Rr	Rr	Rr	SS	RR	RR	RR	Rr	N	SS	SS	SS	SS	SS	SS	SS	SS	SS	SS	SS	SS	N	N	N	N	N	SS	SS	SS	SS	SS	SS	SS	SS	SS	SS	SS	SS	SS	SS	SS
F2 line	46	S	RR	RR	RR	RR	RR	RR	RR	Rr	Rr	Rr	Rr	Rr	RR	Rr	RR	N	N	N	SS	SS	SS	SS	SS	SS	SS	SS	SS	N	N	N	N	N	SS	SS	SS	SS	SS	SS	SS	SS	SS	SS	SS	SS	SS	SS	SS
F2 line	48	S	Rr	Rr	Rr	Rr	Rr	Rr	Rr	Rr	SS	SS	SS	SS	SS	Rr	RR	SS	SS	SS	SS	SS	SS	SS	SS	SS	SS	SS	SS	N	N	N	N	N	SS	SS	SS	SS	SS	SS	SS	SS	SS	SS	SS	SS	SS	SS	SS
F2 line	49	S	Rr	Rr	Rr	Rr	Rr	Rr	RR	Rr	RR	RR	RR	RR	Rr	Rr	N	SS	SS	N	SS	SS	SS	SS	SS	SS	N	SS	SS	N	N	N	N	N	SS	SS	SS	SS	SS	SS	SS	SS	SS	SS	SS	SS	SS	SS	SS
F2 line	50	S	SS	SS	SS	SS	SS	SS	Rr	Rr	Rr	Rr	Rr	Rr	SS	SS	RR	SS	SS	SS	SS	SS	SS	SS	SS	SS	SS	SS	SS	N	N	N	N	N	SS	SS	SS	SS	SS	SS	SS	SS	SS	SS	SS	SS	SS	SS	SS
F2 line	53	S	RR	RR	RR	RR	RR	RR	RR	Rr	RR	SS	Rr	Rr	SS	Rr	RR	SS	SS	SS	SS	SS	SS	SS	SS	SS	SS	SS	SS	N	N	N	N	N	SS	SS	SS	SS	SS	SS	SS	SS	SS	SS	SS	SS	SS	SS	SS
F2 line	54	S	SS	SS	SS	SS	SS	SS	RR	SS	Rr	Rr	Rr	Rr	Rr	Rr	RR	SS	SS	SS	SS	SS	SS	SS	SS	SS	SS	SS	SS	N	N	N	N	N	SS	SS	SS	SS	SS	SS	SS	SS	SS	SS	SS	SS	SS	SS	SS
F2 line	59	S	RR	RR	RR	RR	N	RR	Rr	SS	SS	SS	SS	SS	SS	Rr	RR	N	N	N	N	SS	N	SS	N	SS	SS	SS	SS	N	N	N	N	N	SS	SS	SS	SS	SS	SS	SS	SS	SS	SS	SS	SS	SS	SS	SS
F2 line	65	S	RR	RR	RR	RR	RR	RR	Rr	Rr	Rr	Rr	RR	RR	SS	SS	RR	SS	N	N	N	SS	Rr	Rr	Rr	Rr	Rr	Rr	Rr	RR	N	N	N	N	SS	SS	SS	SS	SS	SS	SS	SS	SS	SS	SS	SS	SS	SS	SS
F2 line	66	S	Rr	Rr	Rr	Rr	Rr	Rr	Rr	Rr	Rr	SS	Rr	SS	SS	SS	RR	SS	SS	SS	N	SS	Rr	Rr	Rr	Rr	Rr	Rr	Rr	RR	N	RR	RR	N	Rr	Rr	Rr	Rr	Rr	RR	Rr	Rr	Rr	Rr	Rr	Rr	Rr	Rr	Rr
F2 line	70	S	Rr	Rr	Rr	Rr	Rr	Rr	SS	Rr	SS	SS	SS	SS	Rr	Rr	N	SS	SS	SS	N	SS	Rr	Rr	N	Rr	SS	SS	SS	N	N	N	N	N	SS	SS	SS	SS	SS	SS	SS	SS	SS	SS	SS	SS	SS	SS	SS
F2 line	71	S	Rr	Rr	Rr	Rr	Rr	Rr	Rr	SS	Rr	Rr	Rr	Rr	Rr	SS	RR	SS	SS	SS	SS	SS	SS	SS	SS	SS	SS	SS	SS	N	N	N	N	N	SS	SS	SS	SS	SS	SS	SS	SS	SS	SS	SS	SS	SS	SS	SS
F2 line	74	S	Rr	Rr	Rr	Rr	Rr	Rr	Rr	Rr	SS	Rr	Rr	SS	RR	RR	RR	SS	SS	SS	SS	SS	SS	SS	SS	SS	SS	SS	SS	N	N	N	N	N	SS	SS	SS	SS	SS	SS	SS	SS	SS	SS	SS	SS	SS	SS	SS
F2 line	75	S	Rr	Rr	Rr	Rr	Rr	Rr	Rr	SS	Rr	RR	SS	SS	SS	SS	RR	N	N	N	SS	SS	SS	SS	SS	SS	SS	SS	SS	N	N	N	N	N	SS	SS	SS	SS	SS	SS	SS	SS	SS	SS	SS	SS	SS	SS	SS
F2 line	78	S	Rr	Rr	Rr	Rr	Rr	Rr	Rr	Rr	Rr	SS	Rr	Rr	Rr	Rr	RR	SS	SS	SS	SS	SS	SS	SS	SS	SS	SS	SS	SS	N	N	N	N	N	SS	SS	SS	SS	SS	SS	SS	SS	SS	SS	SS	SS	SS	SS	SS
F2 line	80	S	RR	RR	RR	RR	RR	RR	Rr	RR	Rr	Rr	SS	SS	SS	SS	RR	SS	N	SS	SS	SS	SS	SS	SS	SS	SS	SS	SS	N	N	N	N	N	SS	SS	SS	SS	SS	SS	SS	SS	SS	SS	SS	SS	SS	SS	SS
F2 line	86	S	RR	RR	RR	RR	RR	RR	Rr	Rr	Rr	RR	Rr	Rr	Rr	Rr	RR	SS	SS	SS	SS	SS	SS	SS	SS	SS	SS	SS	SS	N	N	N	N	N	SS	SS	SS	SS	SS	SS	SS	SS	SS	SS	SS	SS	SS	SS	SS
F2 line	88	S	Rr	Rr	Rr	Rr	Rr	Rr	SS	Rr	Rr	Rr	RR	RR	RR	Rr	N	SS	SS	SS	SS	SS	SS	SS	SS	SS	SS	SS	SS	N	N	N	N	N	SS	SS	SS	SS	SS	SS	SS	SS	SS	SS	SS	SS	SS	SS	SS
F2 line	89	S	Rr	Rr	Rr	Rr	Rr	Rr	Rr	Rr	Rr	Rr	SS	SS	Rr	Rr	RR	SS	SS	SS	SS	SS	SS	SS	SS	SS	SS	SS	SS	N	N	N	N	N	SS	SS	SS	SS	SS	SS	SS	SS	SS	SS	SS	SS	SS	SS	SS
F2 line	99	S	Rr	Rr	Rr	Rr	Rr	Rr	SS	Rr	Rr	Rr	Rr	Rr	SS	SS	N	SS	N	SS	SS	SS	SS	SS	SS	SS	SS	SS	SS	N	N	N	N	N	SS	SS	SS	SS	SS	SS	SS	SS	SS	SS	SS	SS	SS	SS	SS
F2 line	105	S	SS	SS	SS	SS	SS	SS	SS	Rr	SS	SS	RR	RR	Rr	Rr	RR	SS	SS	SS	SS	SS	Rr	Rr	Rr	Rr	SS	SS	SS	N	N	N	N	N	SS	SS	SS	SS	SS	SS	SS	SS	SS	SS	SS	SS	SS	SS	SS
F2 line	107	S	RR	RR	RR	RR	RR	RR	Rr	SS	Rr	Rr	Rr	Rr	SS	SS	RR	SS	SS	SS	SS	SS	RR	RR	RR	RR	Rr	Rr	Rr	RR	N	RR	RR	N	Rr	Rr	Rr	Rr	Rr	RR	Rr	Rr	Rr	Rr	Rr	Rr	Rr	Rr	Rr
F2 line	109	S	Rr	Rr	Rr	Rr	Rr	Rr	RR	RR	RR	Rr	RR	RR	Rr	SS	N	SS	SS	SS	SS	SS	SS	SS	SS	SS	SS	SS	SS	N	N	N	N	N	SS	SS	SS	SS	SS	SS	SS	SS	SS	SS	SS	SS	SS	SS	SS
F2 line	110	S	RR	RR	RR	RR	RR	RR	Rr	SS	Rr	Rr	Rr	Rr	Rr	RR	RR	N	N	N	SS	SS	SS	SS	SS	SS	SS	SS	SS	N	N	N	N	N	SS	SS	SS	SS	SS	SS	SS	SS	SS	SS	SS	SS	SS	SS	SS
F2 line	113	S	SS	SS	SS	SS	SS	SS	RR	Rr	Rr	Rr	Rr	Rr	SS	SS	RR	SS	SS	SS	SS	SS	Rr	Rr	Rr	Rr	Rr	Rr	Rr	RR	N	RR	RR	N	Rr	Rr	Rr	Rr	Rr	RR	Rr	Rr	Rr	Rr	Rr	Rr	Rr	Rr	Rr
F2 line	117	S	RR	RR	RR	RR	RR	RR	Rr	RR	Rr	RR	Rr	Rr	Rr	Rr	RR	SS	SS	SS	SS	SS	Rr	Rr	Rr	Rr	Rr	Rr	Rr	RR	N	RR	RR	N	Rr	Rr	Rr	Rr	Rr	RR	Rr	Rr	Rr	Rr	Rr	Rr	Rr	Rr	Rr
F2 line	121	S	SS	SS	SS	SS	SS	SS	RR	Rr	SS	Rr	Rr	Rr	SS	SS	RR	N	N	N	SS	SS	SS	SS	SS	SS	SS	SS	SS	N	N	N	N	N	SS	SS	SS	SS	SS	SS	SS	SS	SS	SS	SS	SS	SS	SS	SS
F2 line	124	S	Rr	Rr	Rr	Rr	Rr	Rr	Rr	Rr	SS	Rr	RR	Rr	SS	SS	RR	N	N	N	SS	SS	SS	SS	SS	SS	SS	SS	SS	N	N	N	N	N	SS	SS	SS	SS	SS	SS	SS	SS	SS	SS	SS	SS	SS	SS	SS
F2 line	130	S	Rr	Rr	Rr	Rr	Rr	Rr	Rr	Rr	Rr	Rr	SS	SS	SS	SS	RR	SS	SS	SS	SS	SS	SS	SS	N	SS	SS	SS	SS	N	N	N	N	N	SS	SS	SS	SS	SS	SS	SS	SS	SS	SS	SS	SS	SS	SS	SS
F2 line	1	R															RR	SS	SS	SS	SS	SS					Rr	Rr	Rr	RR	N	RR	RR	N	Rr	Rr	Rr					Rr
F2 line	2	R															RR	SS	SS	SS	SS	SS					RR	RR	RR	RR	N	RR	RR	N	RR	RR	RR					RR
F2 line	3	R															N	SS	SS	SS	SS	SS					Rr	Rr	Rr	RR	N	RR	RR	N	Rr	Rr	Rr					Rr
F2 line	4	R															N	SS	SS	SS	SS	SS					RR	RR	RR	RR	N	RR	RR	N	RR	RR	RR					RR
F2 line	5	R															RR	N	N	N	SS	SS					Rr	Rr	Rr	RR	N	RR	RR	N	Rr	Rr	Rr					Rr
F2 line	6	R															RR	SS	SS	SS	SS	SS					RR	RR	RR	RR	N	RR	RR	N	RR	RR	RR					RR
F2 line	7	R															RR	SS	SS	SS	SS	SS					RR	RR	RR	RR	N	RR	RR	N	RR	RR	RR					RR
F2 line	8	R															RR	N	N	N	N	SS					RR	RR	RR	RR	N	RR	RR	N	RR	RR	RR					RR
F2 line	9	R															N	SS	SS	SS	SS	SS					Rr	Rr	Rr	RR	N	RR	RR	N	Rr	Rr	Rr					Rr
F2 line	10	R															RR	SS	SS	SS	SS	SS					Rr	Rr	Rr	RR	N	RR	RR	N	Rr	Rr	Rr					Rr
F2 line	12	R															RR	SS	SS	SS	SS	SS					RR	RR	RR	RR	N	RR	RR	N	RR	RR	RR					RR
F2 line	14	R															RR	SS	SS	SS	N	SS					Rr	Rr	Rr	RR	N	RR	RR	N	Rr	Rr	Rr					Rr
F2 line	15	R															N	SS	SS	SS	SS	SS					Rr	Rr	Rr	RR	N	RR	RR	N	Rr	Rr	Rr					Rr
F2 line	16	R															RR	SS	SS	SS	SS	SS					Rr	Rr	Rr	RR	N	RR	RR	N	Rr	Rr	Rr					Rr
F2 line	17	R															RR	SS	SS	SS	SS	SS					Rr	Rr	Rr	RR	N	RR	RR	N	Rr	Rr	Rr					Rr
F2 line	20	R															RR	SS	SS	SS	SS	SS					RR	RR	RR	RR	N	RR	RR	N	RR	RR	RR					RR
F2 line	21	R															N	SS	SS	SS	SS	SS					RR	RR	RR	RR	N	RR	RR	N	RR	RR	RR					RR
F2 line	22	R															RR	N	N	N	N	SS					RR	RR	RR	RR	N	RR	RR	N	RR	RR	RR					RR
F2 line	23	R															N	SS	SS	SS	SS	SS					Rr	Rr	Rr	RR	N	RR	RR	N	Rr	Rr	Rr					Rr
F2 line	25	R															RR	N	N	N	N	SS					RR	RR	RR	RR	N	RR	RR	N	RR	RR	RR					RR
F2 line	26	R															RR	N	N	N	N	SS					RR	RR	RR	RR	N	RR	RR	N	RR	Rr	Rr					Rr
F2 line	27	R															RR	N	N	N	N	SS					Rr	Rr	Rr	RR	N	RR	RR	N	Rr	Rr	Rr					Rr
F2 line	28	R															RR	SS	SS	SS	SS	SS					RR	RR	RR	RR	N	RR	RR	N	RR	RR	RR					RR
F2 line	30	R															N	SS	SS	SS	N	SS					Rr	Rr	Rr	RR	N	RR	RR	N	Rr	SS	SS					SS
F2 line	31	R															RR	SS	SS	SS	SS	SS					Rr	Rr	Rr	RR	N	RR	RR	N	Rr	Rr	Rr					Rr
F2 line	32	R															RR	SS	SS	SS	SS	SS					RR	RR	RR	RR	N	RR	RR	N	RR	RR	RR					RR
F2 line	33	R															N	SS	SS	SS	N	SS					Rr	Rr	Rr	RR	N	RR	RR	N	Rr	Rr	Rr					Rr
F2 line	34	R															RR	N	N	N	N	SS					RR	RR	RR	RR	N	RR	RR	N	RR	RR	RR					RR
F2 line	38	R															RR	SS	SS	SS	SS	SS					RR	RR	RR	RR	N	RR	RR	N	RR	RR	RR					RR
F2 line	39	R															RR	SS	SS	SS	SS	SS					Rr	RR	Rr	RR	N	RR	RR	N	Rr	Rr	Rr					Rr
F2 line	42	R															RR	SS	SS	SS	SS	SS					Rr	N	Rr	RR	N	RR	RR	N	Rr	Rr	Rr					Rr
F2 line	43	R															RR	SS	SS	SS	SS	SS					Rr	Rr	Rr	RR	N	RR	RR	N	Rr	Rr	Rr					Rr
F2 line	44	R															RR	N	N	N	N	SS					Rr	Rr	Rr	RR	N	RR	RR	N	Rr	Rr	Rr					Rr
F2 line	45	R															RR	SS	SS	SS	SS	SS					Rr	Rr	Rr	RR	N	RR	RR	N	Rr	Rr	Rr					RR
F2 line	47	R															RR	N	N	N	N	SS					RR	RR	N	RR	N	RR	RR	N	RR	RR	RR					Rr
F2 line	51	R															RR	N	SS	SS	SS	SS					Rr	Rr	Rr	RR	N	RR	RR	N	Rr	Rr	Rr					Rr
F2 line	52	R															N	SS	SS	SS	SS	SS					Rr	Rr	Rr	RR	N	RR	RR	N	Rr	Rr	Rr					RR
F2 line	55	R															RR	SS	SS	SS	SS	SS					RR	RR	RR	RR	N	RR	RR	N	RR	RR	RR					Rr
F2 line	56	R															RR	SS	SS	SS	SS	SS					Rr	Rr	Rr	RR	N	RR	RR	N	Rr	Rr	Rr					Rr
F2 line	57	R															RR	SS	SS	SS	SS	SS					Rr	Rr	Rr	RR	N	RR	RR	N	Rr	Rr	Rr					RR
F2 line	58	R															RR	SS	SS	SS	SS	SS					RR	RR	RR	RR	N	RR	RR	N	RR	RR	RR					RR
F2 line	60	R															RR	N	N	N	SS	SS					RR	RR	RR	RR	N	RR	RR	N	RR	RR	RR					Rr
F2 line	61	R															RR	SS	SS	SS	SS	SS					Rr	Rr	Rr	RR	N	RR	RR	N	Rr	Rr	Rr					Rr
F2 line	62	R															RR	SS	SS	SS	SS	SS					Rr	Rr	Rr	RR	N	RR	RR	N	Rr	Rr	Rr					Rr
F2 line	63	R															N	SS	SS	SS	SS	SS					Rr	Rr	Rr	RR	N	RR	RR	N	Rr	Rr	Rr					Rr
F2 line	64	R															RR	SS	SS	SS	SS	SS					RR	RR	RR	RR	N	RR	RR	N	RR	RR	RR					RR
F2 line	67	R															N	SS	SS	SS	SS	SS					RR	RR	RR	RR	N	RR	RR	N	RR	RR	RR					RR
F2 line	68	R															RR	SS	SS	SS	SS	SS					RR	RR	RR	RR	N	RR	RR	N	RR	RR	RR					RR
F2 line	69	R															N	SS	SS	SS	SS	SS					Rr	Rr	Rr	RR	N	RR	RR	N	Rr	SS	SS					SS
F2 line	72	R															N	SS	SS	SS	SS	SS					Rr	Rr	Rr	RR	N	RR	RR	N	Rr	Rr	Rr					Rr
F2 line	73	R															RR	SS	SS	SS	SS	SS					Rr	Rr	Rr	RR	N	RR	RR	N	Rr	Rr	Rr					Rr
F2 line	76	R															RR	SS	SS	SS	SS	SS					Rr	Rr	Rr	RR	N	RR	RR	N	Rr	SS	SS					SS
F2 line	77	R															N	SS	SS	SS	SS	SS					Rr	Rr	Rr	RR	N	RR	RR	N	Rr	Rr	Rr					Rr
F2 line	79	R															N	SS	SS	SS	SS	SS					Rr	Rr	Rr	RR	N	RR	RR	N	Rr	Rr	Rr					Rr
F2 line	81	R															RR	N	N	N	S	SS					Rr	Rr	Rr	RR	N	RR	RR	N	Rr	Rr	Rr					Rr
F2 line	82	R															RR	N	N	N	N	SS					RR	RR	RR	RR	N	RR	RR	N	RR	RR	RR					RR
F2 line	83	R															RR	SS	SS	SS	SS	SS					RR	RR	Rr	RR	N	RR	RR	N	RR	RR	RR					RR
F2 line	84	R															RR	SS	SS	SS	SS	SS					Rr	Rr	Rr	RR	N	RR	RR	N	Rr	Rr	Rr					Rr
F2 line	85	R															RR	SS	N	SS	SS	SS					RR	RR	RR	RR	N	RR	RR	N	RR	RR	RR					RR
F2 line	87	R															RR	SS	N	SS	N	SS					Rr	Rr	Rr	RR	N	RR	RR	N	Rr	Rr	Rr					Rr
F2 line	90	R															RR	N	N	N	N	SS					Rr	Rr	Rr	RR	N	RR	RR	N	Rr	Rr	Rr					Rr
F2 line	91	R															RR	N	N	N	SS	SS					Rr	Rr	Rr	RR	N	RR	RR	N	Rr	Rr	Rr					Rr
F2 line	92	R															RR	SS	SS	SS	SS	SS					Rr	Rr	Rr	RR	N	RR	RR	N	Rr	Rr	Rr					Rr
F2 line	93	R															RR	SS	SS	SS	SS	SS					RR	RR	RR	RR	N	RR	RR	N	RR	N	RR					RR
F2 line	94	R															RR	SS	SS	SS	SS	SS					Rr	Rr	N	RR	N	RR	RR	N	Rr	Rr	Rr					Rr
F2 line	95	R															RR	SS	SS	SS	SS	SS					Rr	Rr	Rr	RR	N	RR	RR	N	Rr	Rr	Rr					Rr
F2 line	96	R															RR	SS	SS	SS	SS	SS					RR	RR	RR	RR	N	RR	RR	N	RR	N	RR					RR
F2 line	97	R															RR	SS	SS	SS	SS	SS					RR	RR	RR	RR	N	RR	RR	N	RR	RR	RR					RR
F2 line	98	R															RR	SS	SS	SS	SS	SS					RR	RR	RR	RR	N	RR	RR	N	RR	RR	RR					RR
F2 line	100	R															RR	N	N	N	SS	SS					Rr	Rr	Rr	RR	N	RR	RR	N	Rr	Rr	Rr					Rr
F2 line	101	R															RR	N	N	N	SS	SS					Rr	Rr	Rr	RR	N	RR	RR	N	Rr	Rr	Rr					Rr
F2 line	102	R															N	SS	SS	SS	SS	SS					RR	RR	Rr	RR	N	RR	RR	N	Rr	Rr	Rr					Rr
F2 line	103	R															RR	N	N	N	SS	SS					Rr	Rr	Rr	RR	N	RR	RR	N	Rr	Rr	Rr					Rr
F2 line	104	R															RR	SS	SS	SS	SS	SS					Rr	Rr	Rr	RR	N	RR	RR	N	Rr	Rr	Rr					Rr
F2 line	106	R															RR	SS	SS	SS	SS	SS					Rr	Rr	Rr	RR	N	RR	RR	N	Rr	Rr	Rr					Rr
F2 line	108	R															RR	N	SS	N	SS	SS					Rr	Rr	Rr	RR	N	RR	RR	N	Rr	Rr	Rr					Rr
F2 line	111	R															RR	SS	SS	SS	SS	SS					Rr	Rr	Rr	RR	N	RR	RR	N	Rr	Rr	Rr					Rr
F2 line	112	R															RR	SS	SS	SS	SS	SS					RR	RR	Rr	RR	N	RR	RR	N	RR	RR	RR					RR
F2 line	114	R															RR	SS	SS	SS	SS	SS					Rr	Rr	Rr	RR	N	RR	RR	N	Rr	Rr	Rr					Rr
F2 line	115	R															RR	SS	SS	SS	SS	SS					RR	RR	RR	RR	N	RR	RR	N	RR	RR	RR					RR
F2 line	116	R															RR	N	N	N	SS	SS					Rr	Rr	Rr	RR	N	RR	RR	N	Rr	Rr	Rr					Rr
F2 line	118	R															N	SS	SS	SS	SS	SS					Rr	Rr	Rr	RR	N	RR	RR	N	Rr	Rr	Rr					Rr
F2 line	119	R															RR	N	N	N	SS	SS					RR	RR	RR	RR	N	RR	RR	N	RR	RR	RR					RR
F2 line	120	R															RR	SS	SS	SS	SS	SS					Rr	Rr	Rr	RR	N	RR	RR	N	Rr	Rr	Rr					Rr
F2 line	122	R															RR	N	N	N	N	SS					RR	RR	RR	RR	N	RR	RR	N	RR	RR	RR					RR
F2 line	123	R															RR	N	N	N	SS	SS					Rr	Rr	Rr	RR	N	RR	RR	N	Rr	Rr	Rr					Rr
F2 line	125	R															RR	SS	SS	SS	SS	SS					Rr	Rr	Rr	RR	N	RR	RR	N	Rr	Rr	Rr					Rr
F2 line	126	R															N	SS	SS	SS	SS	SS					Rr	Rr	Rr	RR	N	RR	RR	N	Rr	Rr	Rr					Rr
F2 line	127	R															RR	SS	SS	SS	SS	SS					Rr	Rr	Rr	RR	N	RR	RR	N	Rr	Rr	Rr					Rr
F2 line	128	R															RR	SS	SS	SS	SS	SS					RR	RR	RR	RR	N	RR	RR	N	RR	N	RR					RR
F2 line	129	R															RR	SS	SS	SS	SS	SS					Rr	Rr	Rr	RR	N	RR	RR	N	Rr	SS	SS					SS
R:Resistant plant
SS:Susceptible plant
RR: Homozygote resistant allele
SS:Homozygote susceptible allele
N: No amplification
[truncated: 17 more columns]
