# Supplementary material for: Mapping of the gene in tomato conferring resistance to root-knot nematodes at high soil temperature
Source: Front Plant Sci. 2023 Oct 10;14:1267399. doi: 10.3389/fpls.2023.1267399 (PMC10602802; doi:10.3389/fpls.2023.1267399)
Supplement: Supplementary file 5 [file Table_4.xlsx]

## Sheet: chr 6
Supplementary Table 4. Screening of SNPs developed from heterozygote region of chromoseme 6 of tomato using genomic data of parents
Parents/F2 lines	Sample No	Phenotyping	Position of Markers
			6-2.658.134	6-2.670.309	6-2.752.108	6-2.782.441	6-2.863.803
Resistant parent	MT12	R	RR	RR	RR	RR	RR
Susceptible parent	MT17	SS	SS	SS	SS	SS	SS
F2 line	11	SS	N	N	N	N	N
F2 line	13	SS	N	N	N	N	N
F2 line	18	SS	N	N	N	N	N
F2 line	19	SS	N	N	N	N	N
F2 line	24	SS	N	N	N	N	N
F2 line	29	SS	N	N	N	N	N
F2 line	35	SS	N	N	N	N	N
F2 line	36	SS	N	N	N	N	N
F2 line	37	SS	N	N	N	N	N
F2 line	40	SS	N	N	N	N	N
F2 line	41	SS	N	N	N	N	N
F2 line	46	SS	N	N	N	N	N
F2 line	48	SS	N	N	N	N	N
F2 line	49	SS	N	N	N	N	N
F2 line	50	SS	N	N	N	N	N
F2 line	53	SS	N	N	N	N	N
F2 line	54	SS	N	N	N	N	N
F2 line	59	SS	N	N	N	N	N
F2 line	65	SS	RR	N	N	N	N
F2 line	66	SS	RR	N	RR	RR	N
F2 line	70	SS	N	N	N	N	N
F2 line	71	SS	N	N	N	N	N
F2 line	74	SS	N	N	N	N	N
F2 line	75	SS	N	N	N	N	N
F2 line	78	SS	N	N	N	N	N
F2 line	80	SS	N	N	N	N	N
F2 line	86	SS	N	N	N	N	N
F2 line	88	SS	N	N	N	N	N
F2 line	89	SS	N	N	N	N	N
F2 line	99	SS	N	N	N	N	N
F2 line	105	SS	N	N	N	N	N
F2 line	107	SS	RR	N	RR	RR	N
F2 line	109	SS	N	N	N	N	N
F2 line	110	SS	N	N	N	N	N
F2 line	113	SS	RR	N	RR	RR	N
F2 line	117	SS	RR	N	RR	RR	N
F2 line	121	SS	N	N	N	N	N
F2 line	124	SS	N	N	N	N	N
F2 line	130	SS	N	N	N	N	N
F2 line	1	R	RR	N	RR	RR	N
F2 line	2	R	RR	N	RR	RR	N
F2 line	3	R	RR	N	RR	RR	N
F2 line	4	R	RR	N	RR	RR	N
F2 line	5	R	RR	N	RR	RR	N
F2 line	6	R	RR	N	RR	RR	N
F2 line	7	R	RR	N	RR	RR	N
F2 line	8	R	RR	N	RR	RR	N
F2 line	9	R	RR	N	RR	RR	N
F2 line	10	R	RR	N	RR	RR	N
F2 line	12	R	RR	N	RR	RR	N
F2 line	14	R	RR	N	RR	RR	N
F2 line	15	R	RR	N	RR	RR	N
F2 line	16	R	RR	N	RR	RR	N
F2 line	17	R	RR	N	RR	RR	N
F2 line	20	R	RR	N	RR	RR	N
F2 line	21	R	RR	N	RR	RR	N
F2 line	22	R	RR	N	RR	RR	N
F2 line	23	R	RR	N	RR	RR	N
F2 line	25	R	RR	N	RR	RR	N
F2 line	26	R	RR	N	RR	RR	N
F2 line	27	R	RR	N	RR	RR	N
F2 line	28	R	RR	N	RR	RR	N
F2 line	30	R	RR	N	RR	RR	N
F2 line	31	R	RR	N	RR	RR	N
F2 line	32	R	RR	N	RR	RR	N
F2 line	33	R	RR	N	RR	RR	N
F2 line	34	R	RR	N	RR	RR	N
F2 line	38	R	RR	N	RR	RR	N
F2 line	39	R	RR	N	RR	RR	N
F2 line	42	R	RR	N	RR	RR	N
F2 line	43	R	RR	N	RR	RR	N
F2 line	44	R	RR	N	RR	RR	N
F2 line	45	R	RR	N	RR	RR	N
F2 line	47	R	RR	N	RR	RR	N
F2 line	51	R	RR	N	RR	RR	N
F2 line	52	R	RR	N	RR	RR	N
F2 line	55	R	RR	N	RR	RR	N
F2 line	56	R	RR	N	RR	RR	N
F2 line	57	R	RR	N	RR	RR	N
F2 line	58	R	RR	N	RR	RR	N
F2 line	60	R	RR	N	RR	RR	N
F2 line	61	R	RR	N	RR	RR	N
F2 line	62	R	RR	N	RR	RR	N
F2 line	63	R	RR	N	RR	RR	N
F2 line	64	R	RR	N	RR	RR	N
F2 line	67	R	RR	N	RR	RR	N
F2 line	68	R	RR	N	RR	RR	N
F2 line	69	R	RR	N	RR	RR	N
F2 line	72	R	RR	N	RR	RR	N
F2 line	73	R	RR	N	RR	RR	N
F2 line	76	R	RR	N	RR	RR	N
F2 line	77	R	RR	N	RR	RR	N
F2 line	79	R	RR	N	RR	RR	N
F2 line	81	R	RR	N	RR	RR	N
F2 line	82	R	RR	N	RR	RR	N
F2 line	83	R	RR	N	RR	RR	N
F2 line	84	R	RR	N	RR	RR	N
F2 line	85	R	RR	N	RR	RR	N
F2 line	87	R	RR	N	RR	RR	N
F2 line	90	R	RR	N	RR	RR	N
F2 line	91	R	RR	N	RR	RR	N
F2 line	92	R	RR	N	RR	RR	N
F2 line	93	R	RR	N	RR	RR	N
F2 line	94	R	RR	N	RR	RR	N
F2 line	95	R	RR	N	RR	RR	N
F2 line	96	R	RR	N	RR	RR	N
F2 line	97	R	RR	N	RR	RR	N
F2 line	98	R	RR	N	RR	RR	N
F2 line	100	R	RR	N	RR	RR	N
F2 line	101	R	RR	N	RR	RR	N
F2 line	102	R	RR	N	RR	RR	N
F2 line	103	R	RR	N	RR	RR	N
F2 line	104	R	RR	N	RR	RR	N
F2 line	106	R	RR	N	RR	RR	N
F2 line	108	R	RR	N	RR	RR	N
F2 line	111	R	RR	N	RR	RR	N
F2 line	112	R	RR	N	RR	RR	N
F2 line	114	R	RR	N	RR	RR	N
F2 line	115	R	RR	N	RR	RR	N
F2 line	116	R	RR	N	RR	RR	N
F2 line	118	R	RR	N	RR	RR	N
F2 line	119	R	RR	N	RR	RR	N
F2 line	120	R	RR	N	RR	RR	N
F2 line	122	R	RR	N	RR	RR	N
F2 line	123	R	RR	N	RR	RR	N
F2 line	125	R	RR	N	RR	RR	N
F2 line	126	R	RR	N	RR	RR	N
F2 line	127	R	RR	N	RR	RR	N
F2 line	128	R	RR	N	RR	RR	N
F2 line	129	R	RR	N	RR	RR	N
R:Resistant plant
SS:Susceptible plant
RR: Homozygote resistant allele
SS:Homozygote susceptible allele
N: No amplification
